# Supplementary material for: The Limitations of Model-Based Experimental Design and Parameter Estimation in Sloppy Systems
Source: PLoS Comput Biol. 2016 Dec 6;12(12):e1005227. doi: 10.1371/journal.pcbi.1005227 (PMC5140062; doi:10.1371/journal.pcbi.1005227)
Supplement: S1 Supporting Information — (ZIP) [file pcbi.1005227.s001.zip]

Archive with 73 entries (65 files):
- DNARepairData.xlsx
- MAlogxs_MMPrior.xlsx
- MAModelDef.pdf
- White2016.sbml
- EGFRmodels/
- EGFRmodels/Compile.sh
- EGFRmodels/Exponential.py
- EGFRmodels/Exponential.pyc
- EGFRmodels/FitApgarDatatoMM.py
- EGFRmodels/FitBrownDatatoMA.py
- EGFRmodels/GenerateApgarData.py
- EGFRmodels/Model_PC12_48.py
- EGFRmodels/Optimize_48Model.py
- EGFRmodels/README.txt
- EGFRmodels/RegenerateBrownData.py
- EGFRmodels/TrueParameters.txt
- EGFRmodels/White2016.sbml
- EGFRmodels/__d2PC12_48__.c
- EGFRmodels/__d2PC12_48__.pyf
- EGFRmodels/__d2PC12_MA__.c
- EGFRmodels/__d2PC12_MA__.pyf
- EGFRmodels/__dPC12_48__.c
- EGFRmodels/__dPC12_48__.pyf
- EGFRmodels/__dPC12_MA__.c
- EGFRmodels/__dPC12_MA__.pyf
- EGFRmodels/__PC12_48__.c
- EGFRmodels/__PC12_48__.pyf
- EGFRmodels/__PC12_MA__.c
- EGFRmodels/__PC12_MA__.pyf
- EGFRmodels/apgardata/
- EGFRmodels/browndata/
- EGFRmodels/browndata/weight1.txt
- EGFRmodels/browndata/weight2.txt
- EGFRmodels/browndata/weight3.txt
- EGFRmodels/browndata/weight4.txt
- EGFRmodels/browndata/weight5.txt
- EGFRmodels/browndata/weight6.txt
- EGFRmodels/browndata/weight7.txt
- EGFRmodels/browndata/y1.txt
- EGFRmodels/browndata/y2.txt
- EGFRmodels/browndata/y3.txt
- EGFRmodels/browndata/y4.txt
- EGFRmodels/browndata/y5.txt
- EGFRmodels/browndata/y6.txt
- EGFRmodels/browndata/y7.txt
- EGFRmodels/fits/
- EGFRmodels/fits/xf_000_MMPrior.txt
- EGFRmodels/modeling/
- EGFRmodels/modeling/BaseModel.py
- EGFRmodels/modeling/BaseModel.pyc
- EGFRmodels/modeling/Composition.py
- EGFRmodels/modeling/Composition.pyc
- EGFRmodels/modeling/ParallelModel.py
- EGFRmodels/modeling/ParallelModel.pyc
- EGFRmodels/modeling/__init__.py
- EGFRmodels/modeling/__init__.pyc
- EGFRmodels/modeling/DAECalc/
- EGFRmodels/modeling/DAECalc/DAECalc_mod.py
- EGFRmodels/modeling/DAECalc/DAECalc_mod.pyc
- EGFRmodels/modeling/DAECalc/__init__.py
- EGFRmodels/modeling/DAECalc/__init__.pyc
- EGFRmodels/modeling/DAECalc/daskr/
- EGFRmodels/modeling/DAECalc/daskr/daskr.py
- EGFRmodels/modeling/DAECalc/daskr/daskr.pyc
- EGFRmodels/modeling/DAECalc/daskr/Redirector_mod.py
- EGFRmodels/modeling/DAECalc/daskr/Redirector_mod.pyc
- EGFRmodels/modeling/DAECalc/daskr/__init__.py
- EGFRmodels/modeling/DAECalc/daskr/__init__.pyc
- EGFRmodels/modeling/DAECalc/daskr/src/
- EGFRmodels/modeling/DAECalc/daskr/src/daskr.pyf
- EGFRmodels/modeling/DAECalc/daskr/src/daux.f
- EGFRmodels/modeling/DAECalc/daskr/src/ddaskr.f
- EGFRmodels/modeling/DAECalc/daskr/src/dlinpk.f
