# Supplementary material for: The Limitations of Model-Based Experimental Design and Parameter Estimation in Sloppy Systems
Source: PLoS Comput Biol. 2016 Dec 6;12(12):e1005227. doi: 10.1371/journal.pcbi.1005227 (PMC5140062; doi:10.1371/journal.pcbi.1005227)
Supplement: S1 Supporting Information — (ZIP) [file pcbi.1005227.s001.zip › DNARepairData.xlsx]

## Sheet: Sheet1
Expt Number	Dose 1	Dose 2	r	Rest Time (hrs)	Observed Mean Survival Fraction	Standard Error
1	0	14	110.4	4	0.0180407	0.00235713
2	0.5	13.5	110.4	4	0.0336945	0.0117707
3	1	13	110.4	4	0.0464037	0.00908817
4	1.5	12.5	110.4	4	0.0838529	0.00813761
5	2	12	110.4	4	0.0879029	0.00523054
6	3	11	110.4	4	0.137716	0.0139539
7	4	10	110.4	4	0.231675	0.0187096
8	5	9	110.4	4	0.271339	0.014156
9	6	8	110.4	4	0.264334	0.0284671
10	7	7	110.4	4	0.301883	0.0204771
11	8	6	110.4	4	0.304061	0.0212251
12	9	5	110.4	4	0.249094	0.0223781
13	10	4	110.4	4	0.16625	0.0121652
14	11	3	110.4	4	0.0942793	0.00636958
15	12	2	110.4	4	0.0600556	0.00530881
16	12.5	1.5	110.4	4	0.0419454	0.00404667
17	13	1	110.4	4	0.0380841	0.00512835
18	13.5	0.5	110.4	4	0.0310631	0.00892607
19	14	0	110.4	4	0.0180859	0.00410864
20	8	3.5	110.4	1	0.5772	0.0281
21	9	3.5	110.4	1	0.2402	0.0124
22	10	3.5	110.4	1	0.1142	0.0096
23	1.5	12.5	110.5	6	0.0454	0.0038
24	12.5	1.5	110.4	6	0.0709	0.0052
25	3	9.5	55.2	1	0.3589	0.0162
26	3	10.5	55.2	1	0.171	0.0156
27	3	9.5	55.2	2	0.4608	0.0195
28	3	10.5	55.2	2	0.1675	0.0108
29	8	3.5	110.4	1	0.4859	0.0321
30	9	3.5	110.4	1	0.211	0.0168
31	10	3.5	110.4	1	0.1079	0.0081
32	1.5	12.5	110.4	6	0.0429	0.0041
33	12.5	1.5	110.4	6	0.0322	0.0052
34	3	9.5	55.2	2	0.3667	0.0209
35	3	10.5	55.2	2	0.1707	0.0091
