# Supplementary material for: The Limitations of Model-Based Experimental Design and Parameter Estimation in Sloppy Systems
Source: PLoS Comput Biol. 2016 Dec 6;12(12):e1005227. doi: 10.1371/journal.pcbi.1005227 (PMC5140062; doi:10.1371/journal.pcbi.1005227)
Supplement: S1 Supporting Information — (ZIP) [file pcbi.1005227.s001.zip › MAlogxs_MMPrior.xlsx]

## Sheet: MAlogxs_MMPrior
k00f	0.618267	0.609523	0.605306	0.553354	0.61175	0.613113	0.612201	0.614696	0.590636	0.58486	0.727748	0.563307	0.580814	0.611062	0.600649	0.598703	0.651298	0.638521	0.602528	0.657944	0.595055	0.607306	0.655314	0.583787	0.6211	0.56664	0.64069	0.61113	0.573254	0.603263	0.580802	0.632607
k00b	-0.0272131	-0.0442324	-0.0438014	-0.0467707	-0.0451085	-0.0350753	-0.0403618	-0.0426282	-0.0455946	-0.0382979	-0.0436051	-0.0400815	-0.0476511	-0.0438815	-0.0471064	-0.0260475	-0.0448184	-0.0440278	-0.0405072	-0.0424153	-0.0424533	-0.0435689	-0.0459954	-0.0274325	-0.0291417	-0.0462433	-0.0281366	-0.0414275	-0.0421607	-0.0454155	-0.0252742	-0.0460062
k01f	-1.5844	-1.9415	-0.968413	-1.67109	-2.57017	-4.74089	-1.29561	-1.48103	-0.881159	-3.11137	-3.14337	-3.44753	-0.722428	-1.40171	-1.28364	-3.10771	-2.26606	-1.51193	-1.5961	-4.51801	-0.804868	-3.06206	-1.44442	-1.487	-1.16816	-1.30269	-2.46418	-2.36245	-1.61833	-1.41041	-1.27977	-1.41239
k01b	-0.772176	-1.00048	-0.53307	-0.885951	-1.36516	-2.95076	-0.689011	-0.788852	-0.535037	-1.70442	-1.75079	-1.96581	-0.490861	-0.751293	-0.711279	-1.74132	-1.17795	-0.785496	-0.846209	-2.79428	-0.51637	-1.69217	-0.767663	-0.786641	-0.630529	-0.709979	-1.33102	-1.25392	-0.843019	-0.733993	-0.697986	-0.721929
k02f	2.7564	2.74753	2.70593	2.46194	2.79546	2.40508	2.70351	2.64787	2.52315	2.52204	2.91211	2.61369	2.63768	2.83143	2.74205	2.5685	2.81183	2.79212	2.69413	2.73598	2.62243	2.56229	2.80554	1.04044	1.11782	2.53548	1.04137	2.69433	2.42113	2.75687	0.870847	2.77937
k02b	4.70165	4.61494	4.60194	4.42438	4.69698	4.20296	4.66831	4.66055	4.52531	4.35268	4.73147	4.51458	4.55414	4.72504	4.55071	4.51923	4.65676	4.6321	4.60197	4.49908	4.57431	4.48785	4.68151	-0.000487115	0.0854756	4.45889	-0.00547432	4.59743	4.39985	4.63584	-0.0048013	4.69234
k03f	3.25737	3.01296	3.0331	2.95668	3.14361	2.46525	3.19059	3.24217	3.13195	2.67907	3.07559	2.92396	3.0667	3.17235	2.94065	3.04652	3.12251	3.07593	3.0184	2.81647	3.03974	3.00551	3.07966	4.89137	4.92119	2.94996	4.88949	3.09855	2.93144	3.05051	4.70344	3.22298
k04f	4.16376	3.97916	3.75821	3.62526	3.70673	3.29953	3.87348	3.87581	3.79696	3.40313	3.85552	3.65237	3.89274	3.83305	3.87293	3.92903	3.81729	3.83768	3.6756	3.70649	3.75092	3.56745	3.76189	4.12999	4.0426	3.84119	3.96323	3.84122	3.55038	3.8818	3.78478	3.99474
k04b	-0.00101712	-0.00200926	-0.0024173	-0.00260823	-0.00251354	-0.0031918	-0.00253323	-0.00215882	-0.00259087	-0.00297475	-0.00212212	-0.00251775	-0.00220938	-0.00238776	-0.00217233	-0.00211767	-0.00227185	-0.00224076	-0.00245516	-0.0024498	-0.00238654	-0.0027172	-0.0023103	-0.00187633	-0.00205688	-0.00226361	-0.00203936	-0.00227137	-0.00275758	-0.00213092	-0.00230759	-0.00211891
k05f	7.74292	7.58718	7.37637	7.2317	7.32876	6.93884	7.485	7.49147	7.37578	7.03552	7.47321	7.27805	7.47267	7.45104	7.46201	7.52495	7.40795	7.42418	7.30015	7.31123	7.36695	7.17036	7.37629	7.72225	7.61866	7.43471	7.57638	7.42922	7.15583	7.49975	7.38525	7.56847
k06f	5.99341	6.23916	6.10258	5.84675	6.05051	5.71932	6.25854	6.17369	6.24659	5.73425	6.03931	5.91461	6.06086	6.15165	5.83017	5.86189	6.22659	6.02812	6.06918	5.88102	6.1102	5.84327	6.25581	6.36908	6.34429	5.99109	6.16194	6.0752	5.76472	5.9486	5.82723	6.32479
k06b	0.000194793	-0.000353344	-0.000409423	-0.000534451	-0.000449926	-0.000612777	-0.000739679	-0.000412057	-0.000523594	-0.000573483	-0.000451976	-0.000502427	-0.000434726	-0.000518898	-0.000542909	-0.00052011	-0.000381698	-0.000360666	-0.000446468	-0.000515946	-0.0004177	-0.000535695	-0.00036489	-0.000329567	-0.000352985	-0.000468746	-0.000420227	-0.000443563	-0.000555911	-0.000444087	-0.000549439	-0.000368333
k07f	9.44882	9.66264	9.5341	9.31323	9.48272	9.18341	9.68548	9.61364	9.68568	9.19752	9.47935	9.34669	9.50683	9.58741	9.28935	9.32581	9.66378	9.47762	9.49833	9.32508	9.53859	9.29663	9.67565	9.78311	9.78576	9.45265	9.59338	9.5199	9.23584	9.39613	9.29903	9.75155
k08f	-2.10604	-3.15402	-3.16677	-2.51393	-3.96415	-4.19145	-2.50627	-2.48382	-2.70272	-3.32631	-2.89953	-3.79301	-3.25408	-3.01167	-3.44508	-2.14192	-2.84308	-2.99483	-3.32191	-3.27779	-2.93071	-3.24982	-3.50094	-2.51935	-2.73525	-2.82708	-3.50779	-2.8294	-2.87073	-2.89722	-2.94121	-2.93969
k08b	1.86116	1.26069	1.15416	2.07712	-0.704441	-1.2431	2.15929	1.96266	1.97121	0.897742	1.35996	-0.177111	0.546514	1.37407	0.236635	2.11461	1.79377	1.38033	1.03539	0.7058	1.46759	1.07001	0.624788	2.059	1.49096	1.4195	0.374721	1.4966	1.36037	1.37739	0.988461	1.51765
k09f	0.243022	0.291493	0.273674	0.454597	-0.174073	-0.26144	0.409159	0.461328	0.395683	0.258279	0.262412	-0.000944132	0.125337	0.531293	0.340278	0.494232	0.38121	0.437892	0.325105	0.310529	0.300606	0.312275	0.244228	0.506693	0.297752	0.409983	0.206185	0.434778	0.407967	0.429796	0.143059	0.380664
k10f	0.353857	0.285355	0.269345	0.261982	0.317733	0.478432	0.337236	0.140549	0.281832	0.244444	0.12475	0.342715	0.271523	0.218457	0.468698	0.291258	0.0861509	0.320647	0.266036	0.174691	0.191227	0.268402	0.188222	0.209876	0.150749	0.115748	0.116862	0.144576	0.357656	0.316604	0.300552	0.293934
k10b	2.99227	2.95691	2.95065	2.88772	3.00451	3.1077	3.02323	2.8699	2.98919	2.90621	2.85705	2.99442	2.97855	2.94012	3.07635	2.91202	2.83172	2.98715	2.95951	2.86481	2.91931	2.9388	2.92006	2.91737	2.88879	2.8029	2.85251	2.83421	2.99283	2.94107	2.97527	2.9743
k11f	1.70618	1.77222	1.73831	1.59442	1.85816	2.04448	1.77388	1.46469	1.73333	1.66713	1.51427	1.86481	1.69815	1.62441	1.97006	1.57601	1.49901	1.79721	1.71691	1.65313	1.59208	1.72409	1.61668	1.72207	1.59067	1.45329	1.63178	1.53408	1.76575	1.70069	1.806	1.74904
k12f	0.0390463	0.0539069	0.0212701	-0.0840332	0.068172	0.318089	-0.0139789	-0.332608	-0.0815908	-0.108663	-0.270146	0.173698	-0.0442388	-0.219641	0.319237	-0.136016	-0.277608	0.0239072	-0.0334411	-0.136915	-0.172479	-0.0304824	-0.184594	-0.0345944	-0.229625	-0.275723	-0.115247	-0.244708	0.0301586	0.00872389	0.0580582	-0.00978735
k12b	0.0179693	0.00765	0.0216979	-0.000546999	-0.00341944	-0.00860635	0.00765286	0.0130355	0.00618792	-0.00140503	0.00306602	-0.00457378	0.0232009	0.00360881	-0.00787665	5.06968e-05	0.00390855	0.0187405	-0.0042723	-0.00115805	0.00383061	-0.00206524	0.00372771	0.00305677	0.0425106	0.0080198	0.00018662	0.00587472	-0.00246183	0.018685	0.000879597	0.0647679
k13f	3.9393	3.94844	3.91763	3.82876	3.95871	4.19241	3.88827	3.59722	3.83008	3.80124	3.65215	4.05327	3.86397	3.69949	4.19648	3.78295	3.65158	3.92491	3.86398	3.77804	3.74108	3.87597	3.72899	3.86795	3.69446	3.65482	3.79477	3.68071	3.93393	3.90733	3.95756	3.89281
k14f	-0.297662	-0.348999	-0.25427	-1.00919	-0.970814	-1.09273	-0.332624	-0.898663	-0.453021	-0.988403	-0.802704	-1.12623	-0.0102626	-0.201832	-1.21925	-0.999613	-1.02161	-0.331096	-1.01357	-1.15887	-0.0929486	-1.13541	-0.731221	-0.222242	-0.298669	-0.856908	-0.916891	-1.05619	-1.10603	-0.401536	-0.274563	-0.429536
k14b	2.8807	2.80865	2.87365	0.180112	0.125442	0.1092	2.85947	0.187855	2.77678	0.126685	0.112697	0.147438	3.01934	2.91376	0.137334	0.246467	0.232486	2.8294	0.168667	0.20781	2.9959	0.216236	0.153746	2.88433	2.86978	0.091499	0.120327	0.170829	0.0957504	2.76048	2.84731	2.77046
k15f	2.4577	2.40771	2.42068	3.3407	3.43007	3.30693	2.4738	3.49945	2.47547	3.3914	3.55714	3.2866	2.30597	2.65937	3.2363	3.38553	3.4166	2.38822	3.44105	3.28995	2.59122	3.31326	3.62451	2.39573	2.54188	3.48838	3.44566	3.34737	3.36023	2.33121	2.33561	2.54253
k16f	0.442393	0.318213	0.42112	0.500172	0.602769	0.497622	0.463524	0.667148	0.339298	0.465062	0.74172	0.459958	0.395214	0.596877	0.301337	0.501212	0.640848	0.403264	0.613855	0.50322	0.527023	0.494898	0.768653	0.431873	0.535464	0.557354	0.586082	0.614261	0.517144	0.27308	0.354754	0.474969
k16b	-0.00680008	-0.00888944	-0.00942942	-0.00980597	-0.00991743	-0.00979293	-0.0108127	-0.0104826	-0.00916405	-0.00960296	-0.0109614	-0.00920073	-0.00955783	-0.0113668	-0.00858176	-0.0100066	-0.0105156	-0.00891666	-0.0103821	-0.00994102	-0.0105606	-0.00951499	-0.0106315	-0.00990145	-0.00995089	-0.0101504	-0.0103107	-0.0101932	-0.00968322	-0.00808987	-0.00991616	-0.00973806
k17f	4.29779	4.18569	4.27786	4.35287	4.43963	4.3502	4.31578	4.50155	4.20516	4.3188	4.57299	4.31117	4.25823	4.4392	4.16953	4.35263	4.47808	4.26533	4.45415	4.35685	4.37688	4.34892	4.59286	4.29411	4.38472	4.40529	4.42614	4.45689	4.36488	4.14508	4.22028	4.32927
k18f	2.16723	1.88949	1.83866	1.92878	1.93511	1.88224	1.97575	2.14405	1.82496	1.9049	2.2878	1.90011	2.09223	2.19531	1.94581	2.37201	2.08719	1.906	2.08773	2.14714	2.13836	1.9493	2.1844	2.05833	1.93035	2.14881	1.99	1.99358	1.76531	1.87524	1.85534	1.96493
k18b	-0.00495481	-0.00692744	-0.00702009	-0.00673712	-0.00666548	-0.00681058	-0.0070419	-0.00613352	-0.00732602	-0.00683202	-0.00570667	-0.00679437	-0.00624041	-0.00616103	-0.00674931	-0.0055162	-0.00618821	-0.00680144	-0.00626007	-0.00610897	-0.0061492	-0.00668421	-0.00600092	-0.00648966	-0.00674594	-0.00610854	-0.00654488	-0.00651189	-0.00713462	-0.00679784	-0.00689758	-0.00668343
k19f	5.88144	5.6369	5.57862	5.66496	5.66841	5.6182	5.71394	5.86126	5.57918	5.64088	5.98861	5.63588	5.81409	5.90937	5.68432	6.07087	5.78833	5.64274	5.80587	5.86706	5.85142	5.67381	5.90003	5.75829	5.66417	5.8646	5.71518	5.72276	5.51081	5.61029	5.59886	5.69623
k20f	-0.886417	-0.785169	-0.278429	-1.00905	-0.518597	-0.732774	-0.696791	-0.691878	-0.64929	-0.763585	-0.761563	-1.04674	-0.741839	-0.931206	-0.913197	-1.11392	-1.12173	-0.838676	-0.786511	-0.83933	-0.702423	-1.01416	-0.80598	-0.937962	-0.915783	-1.03581	-0.571528	-1.08486	-0.761462	-0.758282	-0.564845	-0.948003
k20b	1.50538	1.5766	1.74018	1.36331	1.75519	1.67302	1.55861	1.4443	1.85917	1.77874	1.52993	1.46032	1.68097	1.43628	1.54609	1.47861	1.47317	1.67085	1.43746	1.56567	1.69039	1.66144	1.74997	1.54968	1.63306	1.59296	1.71049	1.49829	1.76272	1.40625	1.76154	1.5856
k21f	-0.153249	-0.0336251	-0.543345	-0.569231	-0.148287	-0.106795	-0.362179	-0.601842	0.0462868	0.196527	-0.301356	-0.182441	-0.143847	-0.470908	-0.341296	-0.0830414	-0.230882	-0.146483	-0.597629	-0.114375	-0.320943	0.131199	0.167331	-0.118465	-0.0171775	0.0351708	-0.0945568	-0.0591871	-0.0281336	-0.694546	0.065785	-0.0332625
k22f	-0.157773	-0.305637	-0.0978832	-0.385758	-0.100453	-0.186791	-0.291025	-0.233505	0.0167543	-0.260955	-0.38198	-0.205091	-0.10491	-0.165646	-0.345988	-0.215782	-0.233046	-0.0669429	-0.258326	-0.290713	-0.281583	-0.204063	-0.352902	-0.284787	-0.15195	-0.191394	-0.0665856	-0.338114	-0.0495237	-0.39047	-0.231169	-0.465468
k22b	0.00762679	0.00565265	0.00249973	0.00796346	-0.000355577	0.00187637	0.00367727	0.000419578	-0.00208847	0.00476093	0.00903663	0.00222469	0.00172643	0.00253004	0.00772695	0.00244095	0.00397446	0.000250694	0.00557403	0.00475429	0.00582102	0.00146445	0.00705837	0.00497949	0.00324029	0.00215397	-0.00125803	0.00627079	-0.00104371	0.00997037	0.0040044	0.0149724
k23f	3.75853	3.6271	3.81524	3.54966	3.81264	3.73385	3.63962	3.69308	3.91545	3.66299	3.55956	3.71958	3.80636	3.75677	3.58747	3.70741	3.68896	3.83927	3.67374	3.63816	3.65422	3.71537	3.58577	3.64839	3.76415	3.72876	3.84358	3.59634	3.85617	3.55068	3.69168	3.48011
k24f	1.8702	1.75305	1.66388	1.71339	1.75834	2.02742	1.70726	1.74177	1.69516	1.67259	1.75309	1.80699	1.622	1.71703	1.64322	1.80394	1.97212	1.73907	1.79061	2.07603	1.71162	1.80981	1.59852	1.86326	1.80252	1.69945	1.67196	1.87831	1.79082	1.83553	1.62892	1.85514
k24b	-0.0032997	-0.00609576	-0.00607721	-0.00638103	-0.00598165	-0.00577616	-0.00667638	-0.00605219	-0.00634439	-0.00625887	-0.00604669	-0.00615222	-0.00596006	-0.00638311	-0.00652958	-0.00610616	-0.00574302	-0.00562113	-0.0060118	-0.00563974	-0.00592845	-0.00601123	-0.00591979	-0.00593544	-0.00586458	-0.00628371	-0.00623511	-0.00597239	-0.00603963	-0.0059771	-0.00632739	-0.00591686
k25f	5.67599	5.56267	5.48582	5.52566	5.57297	5.81147	5.52786	5.55508	5.51696	5.49286	5.56906	5.60818	5.45503	5.53538	5.46304	5.60999	5.76583	5.55421	5.60162	5.8562	5.53311	5.61205	5.41757	5.66086	5.614	5.51625	5.49075	5.67487	5.59945	5.63587	5.45508	5.65814
k26f	3.14839	2.77868	2.9598	3.30152	3.10513	3.23683	2.87501	3.10029	3.10727	2.95054	2.97575	3.19814	3.00362	3.23832	3.00193	3.24837	3.48991	3.16945	3.20567	3.08168	3.03815	3.21831	2.60994	3.05298	3.05599	3.08179	2.96534	3.15363	3.20386	3.15513	2.70292	2.72978
k26b	-0.00332713	-0.00436065	-0.00390226	-0.00322143	-0.00358759	-0.00332556	-0.00439219	-0.00365131	-0.00367804	-0.00392458	-0.00389315	-0.00340744	-0.00380264	-0.00334509	-0.0038403	-0.0033	-0.00283881	-0.00339902	-0.00337309	-0.00366615	-0.00371645	-0.0033804	-0.00477692	-0.00370898	-0.00372114	-0.0036603	-0.00391356	-0.00350811	-0.00337622	-0.00347508	-0.00455717	-0.00448237
k27f	6.79895	6.45266	6.62467	6.93885	6.75982	6.88221	6.54389	6.7539	6.7613	6.61276	6.63735	6.84685	6.66459	6.881	6.66295	6.89268	7.11662	6.81845	6.85477	6.73615	6.69676	6.86521	6.29803	6.70762	6.71156	6.73455	6.62843	6.80164	6.85241	6.80159	6.3829	6.40857
k28f	-0.178261	-0.276004	-0.388193	-0.227883	-0.146061	-0.0296154	-0.420874	-0.302198	-0.347243	-0.138717	-0.211751	-0.226558	-0.405654	-0.335693	-0.368458	-0.198277	-0.0787316	1.00303	-0.26837	-0.0958033	-0.319746	-0.173273	-0.421923	1.13759	-0.321692	-0.245422	-0.26426	-0.161432	-0.224724	-0.250241	-0.306337	-0.334821
k28b	0.00492315	0.00281399	0.00487866	-0.00424379	-0.00463318	-0.00799292	0.00797186	-0.00190568	0.00323694	-0.0049956	-0.00372631	-0.00346509	0.0102497	0.0056469	1.1716e-05	-0.00494772	-0.00737238	3.38673	-0.0030031	-0.00657288	0.000854886	-0.00475445	0.00599323	3.49174	0.00338797	-0.00273131	-0.0023228	-0.00474802	-0.0034699	0.0551519	-0.00100919	0.124263
k29f	3.76106	3.65006	3.54611	3.67501	3.75721	3.87088	3.52683	3.637	3.58939	3.76518	3.71258	3.68544	3.53213	3.60966	3.57629	3.72925	3.83017	2.2608	3.66044	3.82544	3.62053	3.74501	3.53266	2.36699	3.61443	3.67541	3.66461	3.74228	3.70403	3.66785	3.63092	3.61112
k30f	1.29562	1.43227	1.41354	1.30762	1.35299	1.35394	1.332	1.2712	1.30256	1.4733	1.46023	1.41129	1.33206	1.38865	1.26882	1.57673	1.28255	1.38305	1.20736	1.35101	1.27151	1.38839	1.45712	1.22528	1.27631	1.25944	1.42948	1.369	1.19142	1.27901	1.35751	1.27102
k30b	-0.00671436	-0.00685489	-0.00645057	-0.00658935	-0.0062001	-0.00691425	-0.00642789	-0.00652199	-0.00596017	-0.0066605	-0.00626938	-0.00690304	-0.00646256	-0.00630491	-0.0073191	-0.00686922	-0.0069378	-0.00650143	-0.00627053	-0.00686332	-0.00607668	-0.00666448	-0.00606006	-0.00666596	-0.00610986	-0.00695838	-0.00666708	-0.00674915	-0.00626538	-0.00679239	-0.00676353	-0.00648402
k31f	5.19373	5.31115	5.32448	5.22083	5.2728	5.26692	5.26049	5.18489	5.22384	5.37107	5.33063	5.30593	5.25291	5.29013	5.14774	5.44576	5.20337	5.29773	5.13768	5.2574	5.20294	5.27179	5.36988	5.1419	5.20321	5.16283	5.32943	5.27159	5.12375	5.19133	5.25673	5.18719
k32f	-1.53911	-1.40767	-1.41937	-1.50822	-1.46947	-1.48067	-1.48215	-1.58063	-1.5309	-1.35632	-1.35873	-1.4176	-1.48388	-1.46897	-1.56857	-1.25491	-1.54899	-1.4125	-1.62196	-1.49123	-1.55238	-1.41239	-1.3884	-1.58844	-1.52736	-1.6069	-1.41382	-1.46113	-1.62641	-1.48211	-1.49214	-1.53517
k32b	0.0727789	0.0448841	0.0457019	0.0398052	0.0401603	0.0408289	0.0443453	0.0519961	0.0501749	0.0349742	0.0387156	0.0373737	0.0510976	0.0461502	0.0503335	0.0301808	0.0465777	0.0473752	0.0569218	0.0418938	0.0531912	0.0417682	0.0389666	0.0527224	0.0559253	0.0504731	0.0373592	0.0396123	0.0532528	0.0509226	0.0440997	0.0746811
k33f	3.35738	3.52499	3.58901	3.61874	3.58439	3.5685	3.52789	3.39942	3.47023	3.60675	3.53837	3.61244	3.49201	3.48132	3.42012	3.66685	3.50321	3.60719	3.34058	3.56156	3.40835	3.49414	3.58507	3.44059	3.50228	3.46773	3.60574	3.58855	3.4172	3.52366	3.5231	3.41442
k34f	-2.64238	-0.416102	-0.434947	-0.163011	-0.271578	-0.808608	-0.786014	-1.30658	-0.140065	-0.762201	-0.425242	-0.666163	-0.0901994	-0.306957	-0.198928	-2.46822	-0.284022	-0.504453	-0.703024	-0.307114	-0.602197	-0.389224	-0.506683	-0.351173	-0.417085	-0.166323	-0.380541	-0.606568	-0.405342	-0.348305	-0.468911	-0.220698
k34b	2.6017	2.22865	2.21451	2.41401	2.35559	1.99578	1.97191	0.0835552	2.40586	1.96851	2.23437	2.07692	2.43718	2.30612	2.34848	2.45474	2.30905	2.14098	2.02341	2.34206	2.07651	2.22458	2.14529	2.25547	2.24158	2.38552	2.28689	2.07114	2.25227	2.27233	2.20096	2.37564
k35f	-2.5766	0.883136	0.859608	1.1051	1.05128	0.688054	0.541299	2.74137	1.03368	0.569757	0.896554	0.692038	1.05949	0.95864	0.970689	-2.43241	0.96424	0.77023	0.613919	1.07209	0.665174	0.862756	0.784493	0.873321	0.921844	1.01521	1.00421	0.624785	0.921092	0.923379	0.856178	1.06638
k36f	-0.896064	-1.39946	-1.33647	-1.58233	-1.27472	-1.94054	-1.60787	-1.06121	-1.35825	-1.98684	-1.34015	-1.15461	-1.58431	-1.03504	-1.60782	-0.249033	-1.51923	-1.99025	-1.72888	-1.16614	-1.87402	-1.33005	-1.89401	-1.28018	-1.43851	-1.53897	-1.31291	-1.03314	-1.3588	-1.032	-1.32931	-1.58854
k36b	1.67688	1.37122	1.24917	1.15273	1.40162	0.999171	0.945177	1.55143	1.2097	0.847282	1.23773	1.37921	1.17269	1.354	1.05774	1.65411	1.36787	0.358729	0.939232	1.35378	0.756947	1.37392	0.945153	1.01941	1.36332	0.872122	1.37471	1.49409	1.50551	1.16439	1.4822	1.12523
k37f	-0.0509021	-0.243938	-0.53089	-0.661259	-0.32604	-0.66649	-0.829911	-0.0885346	-0.672493	-0.982942	-0.625046	-0.356461	-0.594796	-0.576732	-0.84941	-0.688662	-0.281931	-1.74909	-0.995272	-0.559581	-1.01902	-0.37564	-0.941437	-0.986438	-0.189166	-1.15085	-0.343408	-0.319262	0.00470904	-0.969449	-0.0933399	-0.669822
k38f	-0.409347	0.416611	0.697181	0.754853	0.36417	-1.0636	-1.33031	0.170373	0.622944	-1.08795	0.376942	0.508576	0.550406	0.291	0.750738	-0.496992	0.392297	-0.681571	-1.10843	0.204119	-0.970398	0.422735	-0.915941	0.664573	0.447107	0.913876	0.468864	0.18926	0.299542	0.531081	0.237757	0.964136
k38b	1.74134	2.3939	2.54617	2.67023	2.26606	0.04053	0.0694061	2.18687	2.55651	0.0429923	2.37075	2.39488	2.49795	2.31153	2.68386	1.69209	2.45029	0.019184	0.0464377	2.28226	0.0336016	2.3624	0.0324673	2.51845	2.39218	2.76669	2.47678	2.18258	2.34787	2.50426	2.24452	2.67654
k39f	-0.23556	0.483903	0.554575	0.769636	0.231346	2.89737	2.64525	0.255817	0.638804	2.86549	0.463926	0.395359	0.575478	0.390825	0.811599	-0.223008	0.619144	3.25103	2.86007	0.426707	2.98171	0.3852	3.03537	0.546951	0.445692	0.838086	0.611047	0.189448	0.471241	0.621419	0.280285	0.580202
k40f	0.723813	0.86617	0.792336	0.994452	0.940655	1.82227	0.831088	0.931045	0.671744	1.02206	1.08961	1.08358	0.794457	0.782518	0.851767	1.04454	0.878884	0.937084	0.925252	1.79837	0.820047	1.00755	0.867739	0.657121	0.796919	0.705954	0.917438	0.888241	0.678989	0.824734	0.767171	0.752448
k40b	-0.00905898	-0.00936754	-0.00816265	-0.00834929	-0.0096077	-0.00746484	-0.00908122	-0.00800654	-0.00773912	-0.00892268	-0.00999014	-0.0100683	-0.0086331	-0.00850622	-0.00766852	-0.00922625	-0.00896615	-0.00865071	-0.00943942	-0.00755554	-0.00876051	-0.00802595	-0.00783102	-0.00876532	-0.00879572	-0.00851236	-0.00889468	-0.00886588	-0.00790412	-0.00854045	-0.00839411	-0.00861176
k41f	4.55223	4.68626	4.62921	4.81173	4.74471	5.5426	4.65917	4.74972	4.51719	4.84438	4.87412	4.86778	4.62391	4.60322	4.66164	4.84155	4.69749	4.76134	4.73924	5.51795	4.63771	4.816	4.6958	4.50293	4.62538	4.54152	4.7374	4.70422	4.52016	4.65511	4.58885	4.58537
k42f	0.374321	0.481211	0.45533	0.61846	0.537485	0.635487	0.461012	0.541959	0.390819	0.557487	0.550589	0.52977	0.46477	0.454654	0.489995	0.516125	0.469485	0.542837	0.538696	0.721084	0.456004	0.510488	0.500995	0.354485	0.466349	0.412954	0.515082	0.488746	0.378538	0.453627	0.427751	0.424588
k42b	2.56145	2.67489	2.65156	2.80673	2.72523	2.81306	2.65679	2.74712	2.57718	2.72011	2.73467	2.70697	2.65319	2.65233	2.66955	2.69599	2.64685	2.72662	2.73823	2.90138	2.65653	2.68726	2.68752	2.54246	2.6486	2.59835	2.71055	2.66864	2.55314	2.64626	2.61935	2.60221
k43f	0.925316	1.07674	0.971262	1.22169	1.08041	1.15241	1.00366	1.16356	0.853714	1.08658	1.10506	1.09002	0.9959	0.994771	0.991794	1.07092	0.997744	1.08575	1.11318	1.3154	0.935681	1.01729	1.02471	0.860676	0.994074	0.931584	1.09801	1.01871	0.817588	0.988162	0.987448	0.921864
k44f	0.372793	0.517894	0.421987	0.69479	0.528387	0.613731	0.487146	0.587606	0.343491	0.570375	0.60294	0.5443	0.453783	0.423321	0.507368	0.553488	0.477897	0.569626	0.544169	0.748002	0.395976	0.523311	0.491295	0.306742	0.444973	0.369839	0.530763	0.492801	0.288678	0.452393	0.449605	0.383048
k44b	0.00187044	-0.00429475	-0.000743686	-0.00935124	-0.00854785	-0.00907072	-0.00573603	-0.0160275	-0.00399399	-0.00700834	-0.00900608	-0.00687912	0.00537968	-0.007707	-0.00874914	-0.00924454	-0.00835721	-0.00277042	-0.00807794	-0.00987638	-0.00573912	-0.00914391	-0.00814308	-0.00515244	0.00169469	-0.00613772	-0.00790516	-0.00841475	-0.00652138	-0.000662104	-0.00622031	0.0163208
k45f	4.24211	4.37468	4.28741	4.52718	4.38685	4.46805	4.34692	4.43805	4.21585	4.40648	4.44722	4.39883	4.31638	4.29613	4.36262	4.40621	4.33106	4.42039	4.39602	4.58401	4.27826	4.37766	4.35706	4.18355	4.30836	4.24057	4.38667	4.35186	4.16724	4.31513	4.31194	4.25185
