# Supplementary material for: The Limitations of Model-Based Experimental Design and Parameter Estimation in Sloppy Systems
Source: PLoS Comput Biol. 2016 Dec 6;12(12):e1005227. doi: 10.1371/journal.pcbi.1005227 (PMC5140062; doi:10.1371/journal.pcbi.1005227)
Supplement: S1 Supporting Information — (ZIP) [file pcbi.1005227.s001.zip › EGFRmodels/Compile.sh]

#!/bin/bash
cd modeling/DAECalc/daskr/src
# f2py -c daskr.pyf ddaskr.f daux.f dlinpk.f# mv _daskr.so ..


cd ../../../..
f2py -c __PC12_48__.pyf __PC12_48__.c
f2py -c __dPC12_48__.pyf __dPC12_48__.c
f2py -c __d2PC12_48__.pyf __d2PC12_48__.c
f2py -c __PC12_MA__.pyf __PC12_MA__.c 
f2py -c __dPC12_MA__.pyf __dPC12_MA__.c 
f2py -c __d2PC12_MA__.pyf __d2PC12_MA__.c 
