# Supplementary material for: The Limitations of Model-Based Experimental Design and Parameter Estimation in Sloppy Systems
Source: PLoS Comput Biol. 2016 Dec 6;12(12):e1005227. doi: 10.1371/journal.pcbi.1005227 (PMC5140062; doi:10.1371/journal.pcbi.1005227)
Supplement: S1 Supporting Information — (ZIP) [file pcbi.1005227.s001.zip › EGFRmodels/Exponential.py]

import numpy as np
from modeling import BaseModel

class Exponential(BaseModel):
    """
    Exponential transformation of parameters
    """
    def __init__(self, N):
        BaseModel.__init__(self, N, N, "%i Parameter Exponential" %N)

    def r(self, x):
        return np.exp(x)

    def v(self, x, v):
        return np.exp(x)*v

    def Avv(self, x, v):
        return np.exp(x)*v*v

    def Auv(self, x, u, v):
        return np.exp(x)*u*v
