# Supplementary material for: The Limitations of Model-Based Experimental Design and Parameter Estimation in Sloppy Systems
Source: PLoS Comput Biol. 2016 Dec 6;12(12):e1005227. doi: 10.1371/journal.pcbi.1005227 (PMC5140062; doi:10.1371/journal.pcbi.1005227)
Supplement: S1 Supporting Information — (ZIP) [file pcbi.1005227.s001.zip › EGFRmodels/TrueParameters.txt]

1.748024000000000022e+00
1.210080000000000010e-02
1.382089999999999881e-03
7.238109999999999856e-03
4.631539999999999964e+02
5.071724999999999994e+01
3.245233333333333547e+01
1.760549999999999962e-02
1.611970000000000027e+03
7.474133333333333518e+00
3.234400000000000119e+01
2.996191666666667142e-01
1.509359999999999900e+03
1.193674999999999997e+01
8.840959999999999930e-01
5.205383333333333251e-01
3.715179999999999438e+01
7.947250000000000369e+00
2.501780000000000115e+01
2.632466666666666844e-01
5.664860000000000451e-01
8.645883333333332921e-01
9.853669999999999263e+00
1.678900000000000059e+00
1.778239999999999821e+00
5.827483333333333348e+00
1.068484999999999852e-01
6.362691666666666634e+00
7.115800000000000125e+00
1.540933333333333266e+00
7.710670000000000024e-02
2.267133333333333223e+00
5.662790000000000185e-02
5.449591666666666612e+00
1.512119999999999997e+01
9.946249999999999813e-01
1.224266666666666659e+01
1.073016666666666702e-01
1.401450000000000085e+00
9.138000000000000289e-02
2.726500000000000057e+01
2.466583333333333350e+00
2.209950000000000081e+00
8.545500000000000540e+00
1.263289999999999969e-01
8.847583333333334035e-03
4.412869999999999777e+02
9.066249999999999432e+01
