# Supplementary material for: The Limitations of Model-Based Experimental Design and Parameter Estimation in Sloppy Systems
Source: PLoS Comput Biol. 2016 Dec 6;12(12):e1005227. doi: 10.1371/journal.pcbi.1005227 (PMC5140062; doi:10.1371/journal.pcbi.1005227)
Supplement: S1 Supporting Information — (ZIP) [file pcbi.1005227.s001.zip › EGFRmodels/__dPC12_48__.pyf]

python module __dPC12_48__

interface

    subroutine var_types(types)

        intent(c) var_types

	intent(c)

	integer intent(out), dimension(30) :: types

    end subroutine var_types

    subroutine res_function(t, dynamicVars, yprime, errors, constants)

    	intent(c) res_function

	intent(c)

        double precision intent(in) :: t

        double precision intent(in), dimension(30) :: dynamicVars

        double precision intent(in), dimension(30) :: yprime

        double precision intent(out), dimension(30) :: errors

	double precision intent(in), dimension(138) :: constants

    end subroutine res_function

    subroutine jac_function(t, dynamicVars, yprime, pd, cj, constants)

        intent(c) jac_function

        intent(c)

        double precision intent(in) :: t

        double precision intent(in), dimension(30) :: dynamicVars 

        double precision intent(in), dimension(30) :: yprime

        double precision intent(out), dimension(30, 30) :: pd

        double precision intent(in) :: cj

        double precision intent(in), dimension(138) :: constants

    end subroutine jac_function

    subroutine ic_function(dynamicVars, constants)

    	intent(c) ic_function

	intent(c)

	double precision intent(out), dimension(30) :: dynamicVars

	double precision intent(in), dimension(138) :: constants

    end subroutine ic_function

end interface

end module __dPC12_48__
