# Supplementary material for: The Limitations of Model-Based Experimental Design and Parameter Estimation in Sloppy Systems
Source: PLoS Comput Biol. 2016 Dec 6;12(12):e1005227. doi: 10.1371/journal.pcbi.1005227 (PMC5140062; doi:10.1371/journal.pcbi.1005227)
Supplement: S1 Supporting Information — (ZIP) [file pcbi.1005227.s001.zip › EGFRmodels/browndata/weight4.txt]

0.000000000000000000e+00 0.000000000000000000e+00 0.000000000000000000e+00 0.000000000000000000e+00 0.000000000000000000e+00 0.000000000000000000e+00 1.000000000000000000e+02 1.000000000000000000e+02 1.000000000000000000e+02 1.000000000000000000e+02 1.000000000000000000e+02 0.000000000000000000e+00 0.000000000000000000e+00 0.000000000000000000e+00 1.000000000000000000e+02
0.000000000000000000e+00 0.000000000000000000e+00 0.000000000000000000e+00 0.000000000000000000e+00 0.000000000000000000e+00 0.000000000000000000e+00 5.276660718507608294e+01 1.000000000000000000e+02 1.000000000000000000e+02 8.291649909444728905e+01 5.087800336963616843e+01 0.000000000000000000e+00 0.000000000000000000e+00 0.000000000000000000e+00 8.675132612267118759e+01
0.000000000000000000e+00 0.000000000000000000e+00 0.000000000000000000e+00 0.000000000000000000e+00 0.000000000000000000e+00 0.000000000000000000e+00 5.417986601416551196e+01 1.000000000000000000e+02 1.000000000000000000e+02 2.596455652957122240e+01 1.145244352175340552e+01 0.000000000000000000e+00 0.000000000000000000e+00 0.000000000000000000e+00 8.301410025601730069e+01
0.000000000000000000e+00 0.000000000000000000e+00 0.000000000000000000e+00 0.000000000000000000e+00 0.000000000000000000e+00 0.000000000000000000e+00 6.764587674727262367e+01 1.000000000000000000e+02 1.000000000000000000e+02 2.473226488396864653e+01 1.115922395790185284e+01 0.000000000000000000e+00 0.000000000000000000e+00 0.000000000000000000e+00 8.301410025601695963e+01
0.000000000000000000e+00 0.000000000000000000e+00 0.000000000000000000e+00 0.000000000000000000e+00 0.000000000000000000e+00 0.000000000000000000e+00 8.439404119473432786e+01 1.000000000000000000e+02 1.000000000000000000e+02 3.271084358443968654e+01 1.156209138234139644e+01 0.000000000000000000e+00 0.000000000000000000e+00 0.000000000000000000e+00 8.301410026083466676e+01
0.000000000000000000e+00 0.000000000000000000e+00 0.000000000000000000e+00 0.000000000000000000e+00 0.000000000000000000e+00 0.000000000000000000e+00 1.000000000000000000e+02 1.000000000000000000e+02 1.000000000000000000e+02 4.128286428739856717e+01 1.206098599548960948e+01 0.000000000000000000e+00 0.000000000000000000e+00 0.000000000000000000e+00 8.301410025602643827e+01
0.000000000000000000e+00 0.000000000000000000e+00 0.000000000000000000e+00 0.000000000000000000e+00 0.000000000000000000e+00 0.000000000000000000e+00 1.000000000000000000e+02 1.000000000000000000e+02 1.000000000000000000e+02 4.502349465592408961e+01 1.227833087768797782e+01 0.000000000000000000e+00 0.000000000000000000e+00 0.000000000000000000e+00 8.301410025601695963e+01
0.000000000000000000e+00 0.000000000000000000e+00 0.000000000000000000e+00 0.000000000000000000e+00 0.000000000000000000e+00 0.000000000000000000e+00 1.000000000000000000e+02 1.000000000000000000e+02 1.000000000000000000e+02 4.620942023717102387e+01 1.234717808949071483e+01 0.000000000000000000e+00 0.000000000000000000e+00 0.000000000000000000e+00 8.301410025601695963e+01
0.000000000000000000e+00 0.000000000000000000e+00 0.000000000000000000e+00 0.000000000000000000e+00 0.000000000000000000e+00 0.000000000000000000e+00 1.000000000000000000e+02 1.000000000000000000e+02 1.000000000000000000e+02 4.673614338793930756e+01 1.237771088641851591e+01 0.000000000000000000e+00 0.000000000000000000e+00 0.000000000000000000e+00 8.301410025601695963e+01
