# Supplementary material for: The Limitations of Model-Based Experimental Design and Parameter Estimation in Sloppy Systems
Source: PLoS Comput Biol. 2016 Dec 6;12(12):e1005227. doi: 10.1371/journal.pcbi.1005227 (PMC5140062; doi:10.1371/journal.pcbi.1005227)
Supplement: S1 Supporting Information — (ZIP) [file pcbi.1005227.s001.zip › EGFRmodels/browndata/y1.txt]

1.250250000000000057e+02 0.000000000000000000e+00 0.000000000000000000e+00 0.000000000000000000e+00 0.000000000000000000e+00 0.000000000000000000e+00 0.000000000000000000e+00 0.000000000000000000e+00 0.000000000000000000e+00 0.000000000000000000e+00 0.000000000000000000e+00 0.000000000000000000e+00 0.000000000000000000e+00 0.000000000000000000e+00 0.000000000000000000e+00
1.240250558126984828e+02 0.000000000000000000e+00 9.999441873014806026e-01 0.000000000000000000e+00 9.568620107810532627e-01 2.535652096057584848e-03 1.819757908033210470e-01 3.106774689386849336e-02 0.000000000000000000e+00 1.119374128846789274e-01 2.766225876868700917e-01 9.998116807572334785e-01 1.490977735720051822e-02 0.000000000000000000e+00 0.000000000000000000e+00
1.240250558126984828e+02 0.000000000000000000e+00 9.999441873014806026e-01 0.000000000000000000e+00 6.448122508184070956e-01 2.586180024636000607e-02 1.243058156633270322e-01 1.081783596594248185e-02 0.000000000000000000e+00 1.163150366570439853e-01 6.681305815726961139e-01 9.999999998212600882e-01 4.062768196213159544e-02 0.000000000000000000e+00 0.000000000000000000e+00
1.240250558126984828e+02 -9.407064047386441338e-27 9.999441873014803805e-01 -4.203870021167260992e-25 3.984333398287532857e-01 6.684248128086524299e-02 7.746704224259651217e-02 4.137333125046737704e-03 -7.083929052703565503e-26 3.645667616628214813e-02 4.728783582589261014e-01 9.999999999999998890e-01 8.222186946581856726e-02 -1.418591630191263875e-23 -1.599417337000372193e-24
1.240250558126984970e+02 -5.550744755485773305e-26 9.999441873014945914e-01 -1.789322409029899363e-24 3.217488586758808222e-01 9.201136863050592141e-02 6.270732638856044150e-02 2.900925006553366301e-03 -4.335568140748060504e-25 2.074532303695407823e-02 2.926622107882161372e-01 1.000000000000000000e+00 1.222629081056691852e-01 -8.425230859291935328e-23 -9.579649494607445553e-24
1.240250558126969196e+02 -4.856496328875466678e-25 9.999441873031598149e-01 -2.288728320211098766e-24 2.481796845925509087e-01 1.306385584053572912e-01 4.848016319168386296e-02 1.835557476260480953e-03 -4.071125801003497814e-24 1.208361414354548573e-02 1.469598212160056760e-01 1.000000000000000000e+00 2.334622794441961469e-01 -7.447334995141964755e-22 -8.621314795895881360e-23
1.240250558126985538e+02 4.473113033095260640e-25 9.999441873014781601e-01 5.071528807783183958e-24 1.978950126562774858e-01 1.734378950002212205e-01 3.871829802683484506e-02 1.187830358299901213e-03 3.627106158567523089e-24 7.670631243025254238e-03 9.167267819507043947e-02 1.000000000000000000e+00 4.192925018785124691e-01 6.726870670796670729e-22 7.755593509105041401e-23
1.240250558126987670e+02 1.430475026471571633e-24 9.999441873012762105e-01 4.397782853911298818e-24 1.739877092518390955e-01 2.024093942045257499e-01 3.406608822458497693e-02 9.217433113792214937e-04 1.223608286348189036e-23 5.914040919187449862e-03 7.052167625610479551e-02 1.000000000000000000e+00 5.634255065408375618e-01 2.228992572297741780e-21 2.584426543277412002e-22
1.240250558126718090e+02 2.394561621842692987e-24 9.999441873282249871e-01 6.466199418129701124e-24 1.589546266772830785e-01 2.250691954592770327e-01 3.113712349714872069e-02 7.748167648818467734e-04 2.089208281988332110e-23 4.954648005271742976e-03 5.902551484504604817e-02 9.999999999999998890e-01 6.738106236672153360e-01 3.800831335993994134e-21 4.407801049924887597e-22
