# Supplementary material for: The Limitations of Model-Based Experimental Design and Parameter Estimation in Sloppy Systems
Source: PLoS Comput Biol. 2016 Dec 6;12(12):e1005227. doi: 10.1371/journal.pcbi.1005227 (PMC5140062; doi:10.1371/journal.pcbi.1005227)
Supplement: S1 Supporting Information — (ZIP) [file pcbi.1005227.s001.zip › EGFRmodels/browndata/y2.txt]

0.000000000000000000e+00 4.560000000000000142e+01 0.000000000000000000e+00 0.000000000000000000e+00 0.000000000000000000e+00 0.000000000000000000e+00 0.000000000000000000e+00 0.000000000000000000e+00 0.000000000000000000e+00 0.000000000000000000e+00 0.000000000000000000e+00 0.000000000000000000e+00 0.000000000000000000e+00 0.000000000000000000e+00 0.000000000000000000e+00
0.000000000000000000e+00 4.548255481734326366e+01 0.000000000000000000e+00 1.174451826567506352e-01 9.989046706956464794e-01 1.186593924021464921e-03 1.895137974712430839e-01 3.047825516565417017e-02 4.778818665167434802e-03 1.205985095542194963e-01 1.965449586129893178e-01 5.904298574079602964e-03 3.546022884317265864e-05 9.889228711190536369e-01 1.152720130855346553e-01
0.000000000000000000e+00 4.533498606048577528e+01 0.000000000000000000e+00 2.650139395142055432e-01 9.715351836596303192e-01 2.875521359832383314e-02 1.845714750020926165e-01 4.380116549015451027e-02 5.700884355233777102e-03 3.847145015895456210e-01 8.730606200872849110e-01 1.908208515305881772e-02 3.654894167663185964e-04 1.000000000000000222e+00 1.204614634039251064e-01
0.000000000000000000e+00 4.514911630922582475e+01 0.000000000000000000e+00 4.508836907741528011e-01 7.714241778721291354e-01 9.037236468020691527e-02 1.478646842047457999e-01 2.204005804368219801e-02 5.700884871271690024e-03 4.012561566822329118e-01 8.954152618815105491e-01 3.856867211138220036e-02 1.647211335064366431e-03 1.000000000000000000e+00 1.204614634039256060e-01
0.000000000000000000e+00 4.501841250191299082e+01 0.000000000000000000e+00 5.815874980869719657e-01 6.147258017759665849e-01 1.475193360049915359e-01 1.185515941244050658e-01 1.064708728787418061e-02 5.700884872233379953e-03 3.039258522692784292e-01 8.641322102929629434e-01 5.359862857672541975e-02 3.678446279065018636e-03 9.999999999693161001e-01 1.204614634271516244e-01
0.000000000000000000e+00 4.481551432824709025e+01 0.000000000000000000e+00 7.844856717528587708e-01 4.111436198094050587e-01 2.942080527924070266e-01 7.987782205095719790e-02 4.990073723851877127e-03 5.700884871271690892e-03 2.410685568310244054e-01 8.283694970680178793e-01 8.597271487001882651e-02 1.295124192349990030e-02 9.999999999999993339e-01 1.204614634039254673e-01
1.061954219040254626e-26 4.471872837786321497e+01 1.534046260167287384e-24 8.812716221367505876e-01 2.596248788796227669e-01 5.162755086424470896e-01 5.069689081628343114e-02 2.512193207467019497e-03 5.700884871271690892e-03 2.208230874170363234e-01 8.134691015063857389e-01 1.269619867533166024e-01 4.078166226630388497e-02 9.999999999999983347e-01 1.204614634039256338e-01
-5.116240947725988047e-26 4.470660358230806253e+01 -7.450367044730645612e-24 8.933964176918841593e-01 2.014370039825899850e-01 6.705844720477570631e-01 3.940715476031990405e-02 1.752646720155860791e-03 5.700884871271690024e-03 2.149295457430318856e-01 8.087256526297694759e-01 1.551146708601647828e-01 7.623602154517075680e-02 1.000000000000000000e+00 1.204614634039256060e-01
-6.750917450124695863e-26 4.470508176684316481e+01 -1.003665374812808554e-23 8.949182331568156235e-01 1.736394362906589772e-01 7.769867969564088206e-01 3.399835225418693097e-02 1.402538510699893447e-03 5.700884871271689157e-03 2.122633675672814801e-01 8.065170405758131933e-01 1.777545507534844804e-01 1.165214903098845539e-01 1.000000000000000222e+00 1.204614634039256060e-01
