# Supplementary material for: The Limitations of Model-Based Experimental Design and Parameter Estimation in Sloppy Systems
Source: PLoS Comput Biol. 2016 Dec 6;12(12):e1005227. doi: 10.1371/journal.pcbi.1005227 (PMC5140062; doi:10.1371/journal.pcbi.1005227)
Supplement: S1 Supporting Information — (ZIP) [file pcbi.1005227.s001.zip › EGFRmodels/browndata/y3.txt]

1.250250000000000057e+02 0.000000000000000000e+00 0.000000000000000000e+00 0.000000000000000000e+00 0.000000000000000000e+00 0.000000000000000000e+00 0.000000000000000000e+00 0.000000000000000000e+00 0.000000000000000000e+00 0.000000000000000000e+00 0.000000000000000000e+00 0.000000000000000000e+00 0.000000000000000000e+00 0.000000000000000000e+00 0.000000000000000000e+00
1.240250558126984970e+02 0.000000000000000000e+00 9.999441873014803805e-01 0.000000000000000000e+00 9.562566337725380006e-01 2.576058526080511613e-03 1.818678576977106331e-01 3.482519874842192331e-02 0.000000000000000000e+00 1.181598055409543019e-01 2.839107361238824012e-01 0.000000000000000000e+00 0.000000000000000000e+00 0.000000000000000000e+00 0.000000000000000000e+00
1.240250558126984970e+02 0.000000000000000000e+00 9.999441873014803805e-01 0.000000000000000000e+00 6.310370238802051057e-01 2.739856990154958261e-02 1.217238578145346806e-01 1.437761143838098450e-02 0.000000000000000000e+00 1.507916420702011540e-01 7.249146652243696476e-01 0.000000000000000000e+00 0.000000000000000000e+00 0.000000000000000000e+00 0.000000000000000000e+00
1.240250558126984970e+02 0.000000000000000000e+00 9.999441873014803805e-01 0.000000000000000000e+00 3.798101361788889241e-01 7.208224518372771672e-02 7.389560437463266185e-02 4.623364413351056974e-03 0.000000000000000000e+00 4.244982707892289153e-02 5.189644344994523983e-01 0.000000000000000000e+00 0.000000000000000000e+00 0.000000000000000000e+00 0.000000000000000000e+00
1.240250558126984970e+02 -1.367118346638366324e-30 9.999441873014806026e-01 -1.850378069497697983e-27 3.042413358743924490e-01 9.955274989682005859e-02 5.933060015394391734e-02 3.337430104903465426e-03 -3.086619337937769339e-31 2.370650897493657358e-02 3.224246814147815887e-01 0.000000000000000000e+00 0.000000000000000000e+00 -1.381654404986671701e-27 -4.468577781061856614e-29
1.240250558126985396e+02 5.661059257231303170e-28 9.999441873014799365e-01 -4.277481430527391254e-25 2.309196597060917122e-01 1.432578471143761967e-01 4.513425028706167380e-02 2.321549897257957611e-03 1.737701719467804596e-26 1.516307765148336428e-02 1.770869026262100743e-01 0.000000000000000000e+00 0.000000000000000000e+00 2.020074031951941494e-24 2.837785688912862136e-25
1.240250558126985112e+02 -2.474205451234522416e-25 9.999441873014809357e-01 -9.542623233186128714e-25 1.777199465997923444e-01 1.973881289708720455e-01 3.479355207992926302e-02 1.687113481736899354e-03 -2.090698937397766692e-24 1.085322477074458086e-02 1.258584946844658881e-01 0.000000000000000000e+00 0.000000000000000000e+00 -3.815030995673521374e-22 -4.421109976831689748e-23
1.240250558126985112e+02 -6.952739228873975482e-25 9.999441873014803805e-01 -6.422683432829961979e-24 1.518027775530164658e-01 2.374288028883564938e-01 2.974320882945858877e-02 1.403171950445207712e-03 -5.833743185799978434e-24 8.984133486795478976e-03 1.044808561682607495e-01 0.000000000000000000e+00 0.000000000000000000e+00 -1.076136725663111280e-21 -1.242860314617999017e-22
1.240250558126985112e+02 -1.961114605792347327e-24 9.999441873014804916e-01 -5.651108884601177708e-24 1.355638480993231199e-01 2.702900300311327220e-01 2.657461604386694362e-02 1.232787805440111470e-03 -1.700717623125562802e-23 7.874581975139313336e-03 9.180673400507231852e-02 0.000000000000000000e+00 0.000000000000000000e+00 -3.095833631592100979e-21 -3.589996294273965901e-22
