# Supplementary material for: The Limitations of Model-Based Experimental Design and Parameter Estimation in Sloppy Systems
Source: PLoS Comput Biol. 2016 Dec 6;12(12):e1005227. doi: 10.1371/journal.pcbi.1005227 (PMC5140062; doi:10.1371/journal.pcbi.1005227)
Supplement: S1 Supporting Information — (ZIP) [file pcbi.1005227.s001.zip › EGFRmodels/browndata/y4.txt]

0.000000000000000000e+00 4.560000000000000142e+01 0.000000000000000000e+00 0.000000000000000000e+00 0.000000000000000000e+00 0.000000000000000000e+00 0.000000000000000000e+00 0.000000000000000000e+00 0.000000000000000000e+00 0.000000000000000000e+00 0.000000000000000000e+00 0.000000000000000000e+00 0.000000000000000000e+00 0.000000000000000000e+00 0.000000000000000000e+00
0.000000000000000000e+00 4.548255481734318550e+01 0.000000000000000000e+00 1.174451826567501078e-01 9.989046591032939570e-01 1.186605896008241859e-03 1.895137954374350453e-01 3.048307261360837933e-02 4.778818665167394036e-03 1.206032588111245335e-01 1.965485934530199763e-01 0.000000000000000000e+00 0.000000000000000000e+00 9.889228711190521937e-01 1.152720130855342251e-01
0.000000000000000000e+00 4.533498606048569002e+01 0.000000000000000000e+00 2.650139395142050991e-01 9.715292591266275757e-01 2.875768573010433968e-02 1.845704084499851794e-01 4.401206828462794762e-02 5.700884355233779704e-03 3.851404120309517842e-01 8.731761026374368351e-01 0.000000000000000000e+00 0.000000000000000000e+00 1.000000000000000000e+00 1.204614634039251203e-01
0.000000000000000000e+00 4.514911630922573238e+01 0.000000000000000000e+00 4.508836907741486932e-01 7.712296518803212209e-01 9.039882207845284512e-02 1.478286701399458836e-01 2.262764256794680059e-02 5.700884871271689157e-03 4.043301350246316650e-01 8.961196618801610114e-01 0.000000000000000000e+00 0.000000000000000000e+00 9.999999999999998890e-01 1.204614634039256060e-01
0.000000000000000000e+00 4.501841250191402821e+01 0.000000000000000000e+00 5.815874980858735110e-01 6.144079824097009590e-01 1.475951897475202557e-01 1.184917780738284909e-01 1.083968429576037153e-02 5.700884871813514422e-03 3.057090219696115829e-01 8.648954301877292972e-01 0.000000000000000000e+00 0.000000000000000000e+00 1.000000000099461106e+00 1.204614633969346565e-01
0.000000000000000000e+00 4.481551432820585745e+01 0.000000000000000000e+00 7.844856717940260626e-01 4.108875209205516410e-01 2.943855274294067126e-01 7.982878740618980229e-02 5.154131627787474079e-03 5.700884871272297177e-03 2.422312543621751857e-01 8.291196096023701889e-01 0.000000000000000000e+00 0.000000000000000000e+00 9.999999999999888978e-01 1.204614634039118531e-01
2.994248661058271736e-25 4.471872837716411908e+01 4.133922329878480748e-23 8.812716228357655446e-01 2.594587992890000638e-01 5.165975363753478877e-01 5.066473606764410748e-02 2.691913194504744547e-03 5.700884871271689157e-03 2.221062597744002942e-01 8.144429482815020993e-01 0.000000000000000000e+00 0.000000000000000000e+00 1.000000000000000000e+00 1.204614634039256199e-01
6.133138300728853849e-25 4.470660358273489265e+01 8.848194331133573664e-23 8.933964172649878632e-01 2.013162830827823491e-01 6.709782005973855545e-01 3.938368911286298235e-02 1.958801569095169025e-03 5.700884871271690024e-03 2.164060909804699229e-01 8.099016574897779375e-01 0.000000000000000000e+00 0.000000000000000000e+00 1.000000000000000000e+00 1.204614634039256199e-01
5.191912712335091320e-25 4.470508176661142841e+01 7.396998160645685294e-23 8.949182333884408980e-01 1.735462216191228368e-01 7.773964633043738415e-01 3.398019997995817276e-02 1.639885352004347542e-03 5.700884871271690892e-03 2.139671627800720788e-01 8.079038274332721592e-01 0.000000000000000000e+00 0.000000000000000000e+00 9.999999999999998890e-01 1.204614634039256199e-01
