# Supplementary material for: The Limitations of Model-Based Experimental Design and Parameter Estimation in Sloppy Systems
Source: PLoS Comput Biol. 2016 Dec 6;12(12):e1005227. doi: 10.1371/journal.pcbi.1005227 (PMC5140062; doi:10.1371/journal.pcbi.1005227)
Supplement: S1 Supporting Information — (ZIP) [file pcbi.1005227.s001.zip › EGFRmodels/browndata/y5.txt]

1.250250000000000057e+02 0.000000000000000000e+00 0.000000000000000000e+00 0.000000000000000000e+00 0.000000000000000000e+00 0.000000000000000000e+00 0.000000000000000000e+00 0.000000000000000000e+00 0.000000000000000000e+00 0.000000000000000000e+00 0.000000000000000000e+00 0.000000000000000000e+00 0.000000000000000000e+00 0.000000000000000000e+00 0.000000000000000000e+00
1.240250558126985112e+02 0.000000000000000000e+00 9.999441873014803805e-01 0.000000000000000000e+00 9.999999875440365171e-01 0.000000000000000000e+00 1.897090582523663083e-01 0.000000000000000000e+00 0.000000000000000000e+00 0.000000000000000000e+00 0.000000000000000000e+00 9.998117023868899889e-01 1.490977799631226439e-02 0.000000000000000000e+00 0.000000000000000000e+00
1.240250558126985112e+02 0.000000000000000000e+00 9.999441873014800475e-01 0.000000000000000000e+00 1.000000000000000000e+00 8.473102303030165353e-29 1.897090606779734678e-01 0.000000000000000000e+00 0.000000000000000000e+00 0.000000000000000000e+00 0.000000000000000000e+00 1.000000000007545742e+00 4.062768265422201514e-02 0.000000000000000000e+00 0.000000000000000000e+00
1.240250558126985112e+02 0.000000000000000000e+00 9.999441873014806026e-01 0.000000000000000000e+00 1.000000000000000000e+00 8.760814299378936799e-29 1.897090606779733846e-01 0.000000000000000000e+00 0.000000000000000000e+00 0.000000000000000000e+00 0.000000000000000000e+00 1.000000000003075318e+00 8.222187012945436635e-02 0.000000000000000000e+00 0.000000000000000000e+00
1.240250558126985112e+02 0.000000000000000000e+00 9.999441873014806026e-01 0.000000000000000000e+00 1.000000000000000222e+00 8.794780042315405284e-29 1.897090606779734401e-01 0.000000000000000000e+00 0.000000000000000000e+00 0.000000000000000000e+00 0.000000000000000000e+00 1.000000000005428991e+00 1.222629086716216090e-01 0.000000000000000000e+00 0.000000000000000000e+00
1.240250558126985112e+02 0.000000000000000000e+00 9.999441873014806026e-01 0.000000000000000000e+00 1.000000000000000222e+00 8.823694509758009455e-29 1.897090606779734123e-01 0.000000000000000000e+00 0.000000000000000000e+00 0.000000000000000000e+00 0.000000000000000000e+00 1.000000000003519629e+00 2.334622796528233735e-01 0.000000000000000000e+00 0.000000000000000000e+00
1.240250558126985112e+02 0.000000000000000000e+00 9.999441873014806026e-01 0.000000000000000000e+00 1.000000000000000000e+00 8.842856189222866788e-29 1.897090606779734123e-01 0.000000000000000000e+00 0.000000000000000000e+00 0.000000000000000000e+00 0.000000000000000000e+00 1.000000000000013545e+00 4.192925024430378955e-01 0.000000000000000000e+00 0.000000000000000000e+00
1.240250558126985112e+02 0.000000000000000000e+00 9.999441873014804916e-01 0.000000000000000000e+00 1.000000000000000000e+00 8.841717148514480564e-29 1.897090606779733846e-01 0.000000000000000000e+00 0.000000000000000000e+00 0.000000000000000000e+00 0.000000000000000000e+00 1.000000000000000000e+00 5.634255074544084474e-01 0.000000000000000000e+00 0.000000000000000000e+00
1.240250558126985112e+02 0.000000000000000000e+00 9.999441873014804916e-01 0.000000000000000000e+00 1.000000000000000000e+00 8.855664767687254634e-29 1.897090606779734123e-01 0.000000000000000000e+00 0.000000000000000000e+00 0.000000000000000000e+00 0.000000000000000000e+00 1.000000000000000000e+00 6.738106247869051213e-01 0.000000000000000000e+00 0.000000000000000000e+00
