# Supplementary material for: The Limitations of Model-Based Experimental Design and Parameter Estimation in Sloppy Systems
Source: PLoS Comput Biol. 2016 Dec 6;12(12):e1005227. doi: 10.1371/journal.pcbi.1005227 (PMC5140062; doi:10.1371/journal.pcbi.1005227)
Supplement: S1 Supporting Information — (ZIP) [file pcbi.1005227.s001.zip › EGFRmodels/browndata/y6.txt]

0.000000000000000000e+00 4.560000000000000142e+01 0.000000000000000000e+00 0.000000000000000000e+00 0.000000000000000000e+00 0.000000000000000000e+00 0.000000000000000000e+00 0.000000000000000000e+00 0.000000000000000000e+00 0.000000000000000000e+00 0.000000000000000000e+00 0.000000000000000000e+00 0.000000000000000000e+00 0.000000000000000000e+00 0.000000000000000000e+00
0.000000000000000000e+00 4.548255481734322814e+01 0.000000000000000000e+00 1.174451826567480678e-01 9.996428057608527373e-01 4.026368050671392542e-04 1.896454377602689867e-01 0.000000000000000000e+00 4.778818654003222019e-03 4.625236507814632636e-02 7.173861919976660950e-02 5.905701904926155023e-03 3.546561617357495903e-05 9.889228697568264170e-01 1.152720128433901703e-01
0.000000000000000000e+00 4.533498606048582502e+01 0.000000000000000000e+00 2.650139395142068754e-01 9.898978634416292222e-01 1.666458248242377871e-02 1.878869465331284572e-01 0.000000000000000000e+00 5.700884310736601193e-03 1.658879714015731588e-01 6.427154109553033789e-01 1.917072240889030471e-02 3.662098318069277971e-04 9.999999999978523846e-01 1.204614634783743032e-01
0.000000000000000000e+00 4.514911630924013508e+01 0.000000000000000000e+00 4.508836907599503285e-01 9.136118697505667408e-01 6.939633306305724447e-02 1.740310546334667696e-01 0.000000000000000000e+00 5.700884871271691759e-03 1.984622751957810516e-01 7.917046496050836879e-01 4.028569182010923594e-02 1.676972256532157594e-03 1.000000000000000000e+00 1.204614634039255783e-01
0.000000000000000000e+00 4.501841250192461530e+01 0.000000000000000000e+00 5.815874980754790480e-01 7.382608798172878295e-01 1.222580645245162217e-01 1.416870793544019735e-01 0.000000000000000000e+00 5.700884871271689157e-03 2.015734777325510485e-01 7.970639537059707180e-01 5.827790885578626456e-02 3.850071162399779003e-03 1.000000000000000000e+00 1.204614634039256199e-01
0.000000000000000000e+00 4.481551432812505453e+01 0.000000000000000000e+00 7.844856718749986246e-01 4.569345035967437574e-01 2.656382040175486736e-01 8.863196013814877983e-02 0.000000000000000000e+00 5.700884871271688289e-03 2.019114133122701660e-01 7.975693827085827969e-01 9.528095934623451169e-02 1.408460425166981056e-02 1.000000000000000000e+00 1.204614634039256477e-01
1.916581177398117549e-26 4.471872837724983896e+01 5.611443688053410391e-24 8.812716227502155331e-01 2.734034791457926605e-01 4.909217427080083129e-01 5.336366735764641600e-02 0.000000000000000000e+00 5.700884871271690024e-03 2.019117345909963446e-01 7.975698585208851332e-01 1.390658326934708922e-01 4.468328081158081527e-02 1.000000000000000000e+00 1.204614634039256060e-01
4.614786730805765541e-26 4.470660358317352490e+01 6.836092360489210909e-24 8.933964168265559058e-01 2.077255702587371411e-01 6.507081779005319255e-01 4.062938444839207103e-02 0.000000000000000000e+00 5.700884871271689157e-03 2.019117345912861683e-01 7.975698585213143454e-01 1.680596820757135068e-01 8.310059331906716196e-02 9.999999999999936717e-01 1.204614634039256615e-01
-6.493249392590967157e-27 4.470508176696333891e+01 -1.286080893466881525e-24 8.949182330367266847e-01 1.770830074001915611e-01 7.621556482162360480e-01 3.466891600387851657e-02 0.000000000000000000e+00 5.700884871271687422e-03 2.019117345912861960e-01 7.975698585213144565e-01 1.909974214452870023e-01 1.262128957661319550e-01 1.000000000000000666e+00 1.204614634039256893e-01
