# Supplementary material for: The Limitations of Model-Based Experimental Design and Parameter Estimation in Sloppy Systems
Source: PLoS Comput Biol. 2016 Dec 6;12(12):e1005227. doi: 10.1371/journal.pcbi.1005227 (PMC5140062; doi:10.1371/journal.pcbi.1005227)
Supplement: S1 Supporting Information — (ZIP) [file pcbi.1005227.s001.zip › EGFRmodels/browndata/y7.txt]

0.000000000000000000e+00 4.560000000000000142e+01 0.000000000000000000e+00 0.000000000000000000e+00 0.000000000000000000e+00 0.000000000000000000e+00 0.000000000000000000e+00 0.000000000000000000e+00 0.000000000000000000e+00 0.000000000000000000e+00 0.000000000000000000e+00 0.000000000000000000e+00 0.000000000000000000e+00 0.000000000000000000e+00 0.000000000000000000e+00
0.000000000000000000e+00 4.548255481734328498e+01 0.000000000000000000e+00 1.174451826567513846e-01 9.992656137076514344e-01 8.105475191392073203e-04 1.895780762266157937e-01 3.048922715998890476e-02 0.000000000000000000e+00 7.537087337765960293e-02 1.325213409611640802e-01 5.904940826431674845e-03 3.546257055387379341e-05 9.889228711114487202e-01 1.152720130836498019e-01
0.000000000000000000e+00 4.533498606048578949e+01 0.000000000000000000e+00 2.650139395142032672e-01 9.842264896084539361e-01 2.171779485756625272e-02 1.868631709250322404e-01 4.480599618840433451e-02 0.000000000000000000e+00 2.287708643387308116e-01 7.502849614865055861e-01 1.914015586500622881e-02 3.659351525341860865e-04 9.999999999999998890e-01 1.204614634039250926e-01
0.000000000000000000e+00 4.514911630922671293e+01 0.000000000000000000e+00 4.508836907732586829e-01 8.563334410622345239e-01 7.891256650425608477e-02 1.635448541527642907e-01 3.205608125176193091e-02 0.000000000000000000e+00 2.424669781432662874e-01 8.346623988941298533e-01 3.971176755029742073e-02 1.667556409241478755e-03 1.000000000000000000e+00 1.204614634039256060e-01
0.000000000000000000e+00 4.501841250191466770e+01 0.000000000000000000e+00 5.815874980853145138e-01 6.918440239896407329e-01 1.308950010013430199e-01 1.330166468770415666e-01 1.404581177347353702e-02 0.000000000000000000e+00 1.196886746391191414e-01 7.244079258550404354e-01 5.643816542469409780e-02 3.786723260120335513e-03 9.999999999936818318e-01 1.204614634042563831e-01
0.000000000000000000e+00 4.481551432814260494e+01 0.000000000000000000e+00 7.844856718573762766e-01 5.233995306423081528e-01 2.327894866401847285e-01 1.012696437423550311e-01 7.365505202170719024e-03 -1.628211719691783386e-26 4.939285547954405664e-02 4.536689124776121518e-01 9.463486690057981710e-02 1.378258871198466406e-02 9.999999999999998890e-01 1.204614634039256199e-01
-1.540527994182943993e-27 4.471872837794131073e+01 -2.368964658163355327e-25 8.812716220586952476e-01 3.894589593376969194e-01 3.482228700601709415e-01 7.571443413047551640e-02 4.261814988985302560e-03 1.635814069981383731e-28 2.778769637413132376e-02 2.912508651070314647e-01 1.505975188929694064e-01 4.566491726417518798e-02 1.000000000000000666e+00 1.204614634039256060e-01
-2.077185661727646686e-26 4.470660358324690975e+01 -2.602262791093333804e-24 8.933964167531014411e-01 3.261667539049390441e-01 4.192054594659737066e-01 6.354636767093950478e-02 3.099726284606240615e-03 3.029587478543616638e-27 2.001618327072994530e-02 2.188260549864547710e-01 1.932806162505491532e-01 8.854045845312685792e-02 1.000000000000000222e+00 1.204614634039256199e-01
-1.681528495766045788e-25 4.470508176668831624e+01 -2.417427768316115110e-23 8.949182333116889598e-01 2.905371660788323984e-01 4.698533046333579488e-01 5.667175730020794500e-02 2.485585345977973926e-03 2.246744749807895421e-28 1.597588759123164462e-02 1.782923374954224205e-01 2.289995136512900376e-01 1.388105342634879114e-01 9.999999999999908962e-01 1.204614634039257448e-01
