# Supplementary material for: The Limitations of Model-Based Experimental Design and Parameter Estimation in Sloppy Systems
Source: PLoS Comput Biol. 2016 Dec 6;12(12):e1005227. doi: 10.1371/journal.pcbi.1005227 (PMC5140062; doi:10.1371/journal.pcbi.1005227)
Supplement: S1 Supporting Information — (ZIP) [file pcbi.1005227.s001.zip › EGFRmodels/fits/xf_000_MMPrior.txt]

6.253824741304204737e-01
-3.641266015576307379e-03
-1.006897527422903948e+00
-5.912567752900450557e-01
1.089701872336044541e+00
-9.782571339462164950e-02
4.900350486897131042e+00
4.068111791516817455e+00
-3.868537785910975552e-02
7.649222654681345546e+00
6.232512646437059267e+00
8.793061831232780456e-02
9.667370170582081812e+00
-3.115413931636067169e+00
8.361829730126990601e-01
1.272311482616163836e-01
3.408038299454182463e-01
3.026749250765419230e+00
1.778797927920530597e+00
6.324371945185765231e-02
8.277035726818608719e-02
3.960285183014339516e+00
-2.775370587932007860e-01
2.928358012207585404e+00
2.459005308727492789e+00
4.413420941800793584e-01
9.234202067619101673e-02
4.298429365359421439e+00
1.830987813008149390e+00
1.973849654667136910e-01
5.569584829713834395e+00
-8.353018358678394595e-01
1.587636852595349701e+00
-9.902405577657662217e-02
-1.269497517226750860e-01
6.160445717229356966e-02
3.783870747253985645e+00
1.846867696202542319e+00
1.078766960784207363e-01
5.648270684141051490e+00
3.106698546368676705e+00
-4.333632913108700913e-02
6.766527974475644136e+00
-2.261688020565294499e-01
6.388255241857029865e-02
3.712083014527447933e+00
1.158573232226777217e+00
-8.518730195215407086e-02
5.102931496851894622e+00
-1.652204434755429441e+00
2.823744635871003328e-01
3.316331885127064893e+00
-3.010801273995843408e-01
2.322680527607804191e+00
1.038873488604386663e+00
-1.400363007293945916e+00
1.260424000369361641e+00
-5.745349633794607502e-01
7.526885367534670301e-01
2.561327550624594718e+00
5.244970586237419630e-01
7.096669623349103340e-01
-1.879945250107649124e-01
4.545438265351013918e+00
3.329514940932565281e-01
2.563545001094109654e+00
9.570868304902407919e-01
3.690114316610832446e-01
2.971481907105218978e-01
4.227398363859475872e+00
