# Supplementary material for: The Limitations of Model-Based Experimental Design and Parameter Estimation in Sloppy Systems
Source: PLoS Comput Biol. 2016 Dec 6;12(12):e1005227. doi: 10.1371/journal.pcbi.1005227 (PMC5140062; doi:10.1371/journal.pcbi.1005227)
Supplement: S1 Supporting Information — (ZIP) [file pcbi.1005227.s001.zip › EGFRmodels/modeling/DAECalc/daskr/Redirector_mod.py]

import os
import sys
import tempfile

STDOUT = 1
STDERR = 2

class Redirector(object):
    def __init__(self, fd=STDOUT):
        self.fd = fd
        self.started = False

    def start(self):
        if not self.started:
            self.flush()
            self.tmpfd, self.tmpfn = tempfile.mkstemp()

            self.oldhandle = os.dup(self.fd)
            os.dup2(self.tmpfd, self.fd)
            os.close(self.tmpfd)

            self.started = True

    def flush(self):
        if self.fd == STDOUT:
            sys.stdout.flush()
        elif self.fd == STDERR:
            sys.stderr.flush()

    def stop(self):
        if self.started:
            self.flush()
            os.dup2(self.oldhandle, self.fd)
            os.close(self.oldhandle)
            tmpr = open(self.tmpfn, 'rb')
            output = tmpr.read()
            tmpr.close()  # this also closes self.tmpfd
            try:
                os.unlink(self.tmpfn)
            except OSError:
                pass

            self.started = False
            return output
        else:
            return None
